# Supplementary material for: SIV Env RhmAbs + N-803 at ART initiation prolongs viral decay without disrupting reservoir establishment in SIV-infected infant macaques
Source: PLoS Pathog. 2025 Jan 10;21(1):e1012863. doi: 10.1371/journal.ppat.1012863 (PMC11756789; doi:10.1371/journal.ppat.1012863)
Supplement: S1 Data — (XLSX) [file ppat.1012863.s004.xlsx]

## Sheet: Fig 1B_ELISA_Plasma Conc
		Time (Days post treatment)	ART + SIV RhmAbs Group_ITS09: Animal I.D										Time (Days post treatment)	ART + SIV RhmAbs +N-803_ITS09: Animal I.D
			RCt22	RNs22	RFo22	RIn22	RKn22	RUm22	RYn22					RTo22	REp22	RLq22	RNq22	RZo22
		4	251.418	141.363	104.81	202.294	202.094	456.512	345.5				4	87	620	276	368	382.144
		7	281.101	133.494	89.788	187.27	51.014	296.115	194.162				7	66	301	255	256	280.083
		28	125.728	20.226	21.567	1	1	44.466	1				28	1	1	1	66	1
		49	1	1	1	1	1	9.394	1				49	1	1	1	2.41	1
		77	1	1	1	1	1	1	1				77	1	1	1	2.34	1
		105	1	1	1	1	1	1	1				105	1	1	1	1	1
		Time (Days post treatment)	ART + SIV RhmAbs Group_ITS102: Animal I.D										Time (Days post treatment)	ART + SIV RhmAbs +N-803_ITS102: Animal I.D
			RCt22	RNs22	RFo22	RIn22	RKn22	RUm22	RYn22					RTo22	REp22	RLq22	RNq22	RZo22
		4	141.363	258.285	146.938	154.464	155.624	168.314	217.632				4	47.588	427	36.918	141.424	212.173
		7	133.494	200.39	86.632	42.569	49.605	160.102	160.124				7	33.707	189	4.66	158.936	148.122
		28	36.894	1	17.32	1	24.318	1	25.95				28	1	1	1	6.065	1
		49	1	1	1	1	1	1	1				49	1	1	1	1	1
		77	1	1	1	1	1	1	1				77	1	1	1	1	1
		105	1	1	1	1	1	1	1				105	1	1	1	1	1
		Time (Days post treatment)	ART + SIV RhmAbs Group_ITS103: Animal I.D										Time (Days post treatment)	ART + SIV RhmAbs +N-803_ITS103: Animal I.D
			RCt22	RNs22	RFo22	RIn22	RKn22	RUm22	RYn22					RTo22	REp22	RLq22	RNq22	RZo22
		4	173.51	496.768	126.432	86.365	110.115	242.63	18.877				4	65	86.5	121.7	90	259.226
		7	166.672	273.741	44.44	74.485	12.649	223.341	110.026				7	46	66.8	106.7	35.7	173.553
		28	30.77	1	10.6	1	1	1	1				28	1	1	1	17	1
		49	1	1	1	1	1	1	1				49	1	1	1	3.5	1
		77	1	1	1	1	1	1	1				77	1	1	1	1	1
		105	1	1	1	1	1	1	1				105	1	1	1	1	1
		Time (Days post treatment)	ART + SIV RhmAbs Group_ITS113: Animal I.D										Time (Days post treatment)	ART + SIV RhmAbs +N-803_ITS113: Animal I.D
			RCt22	RNs22	RFo22	RIn22	RKn22	RUm22	RYn22					RTo22	REp22	RLq22	RNq22	RZo22
		4	392	740.058	11.2	149.54	22.071	308.627	99.623				4	320	478	243	995	456.051
		7	372.122	649.638	9.721	42.131	11.75	468.096	194.91				7	260	359	222	777	289.318
		28	2.058	1	5.641	1	1	21.854	1				28	1	1	1	185	1
		49	1	1	1	1	1	1	1				49	1	1	1	28	1
		77	1	1	1	1	1	1	1				77	1	1	1	5.3	1
		105	1	1	1	1	1	1	1				105	1	1	1	1	1
		Data points represent plasma concentration in ng/mL

## Sheet: Fig 1C_Half-life Data
		ITS.09		ITS.102		ITS.103		ITS.113
		ART + SIV RhmAbs Group	ART + SIV RhmAbs +N-803	ART + SIV RhmAbs Group	ART + SIV RhmAbs +N-803	ART + SIV RhmAbs Group	ART + SIV RhmAbs +N-803	ART + SIV RhmAbs Group	ART + SIV RhmAbs +N-803
		19.2	6.039	12.42	5.378	10.64	5.391	7.85	6.646
		9.84	2.873	6.256	2.543	3.479	6.196	7.255	5.978
		10.52	7.628	4.06	0.9105	1.896	7.238	17.98	7.547
		7.641	8.188	1.592	9.351	7.108	2.021	1.619	9.567
		1.494	5.758	1.669	5.308	0.9295	4.931	3.092	4.471
		5.182		7.831		7.601		11.33
		3.591		7.33		15.32		11.77
		Data points represent half-life in days

## Sheet: Fig 2A_PVL Decay
		Plasma viral load: ART Only Group										Plasma viral load: ART + SIV RhmAbs Group										Plasma viral load: ART + SIV RhmAbs Group + N-803
	Weeks Post Infection	RQl22	RDm22	RWl22	RBm22	RAn22	RGn22	RKr22			Weeks Post Infection	RUm22	RKn22	RYn22	RIn22	RFo22	*RNs22	RCt22			Weeks Post Infection	RTo22	RZo22	REp22	RLq22	RNq22
	0	59	59	59	59	59	59	59			0	59	59	59	59	59	59	59			0	59	59	59	59	59
	0.57	97300	87800	59	9760000	327000	11500000	164			0.57	290000	13900	205000	59	620	2660	1400			0.57	98700	8530	83500	655000	2000
	1	10600000	9010000	18700000	10200000	8020000	25700000	18300			1	7080000	226000	79.5	625000000	25800000	2080000	1740000			1	34000000	41300	43800000	92100000	74600000
	1.79	1780000	586000	1080000	126000	10700000	227000	2010			1.79	11400	5110000	2170000	238000	13600	2470000	5720000			1.79	2590000	11800	3720000	10300000	984000
	2	558000	237000	18600	4270	456000	20500	59			2	2050	193000	117000	59	973	79000	133000			2	870000	827	398000	170000	41900
	3	2050	724	1470	59	4630	459	59			3	59	4690	25400	59	308	1230	398			3	25700	59	33500	10600	2850
	5	250	59	59	59	624	289	59			5	59	59	13800	59	59	1080	247			5	59	59	3060	489	320
	7	59	59	59	96.6	78.1	59	59			7	59	59	4130	59	59	556	114			7	461	59	541	336	59
	8	61.7	228	59	59	59	59	59			8	59	59	777	59	59	176	59			8	290	59	340	465	59
	10	59	59	59	59	59	59	59			10	709	59	59	59	59	91.7	59			10	396	59	275	564	59
	12	59	79.1	59	59	59	59	59			12	59	59	426	59	59	187	59			12	213	59	429	89.3	59
	14	59	59	59	59	59	59	59			14	59	59	59	59	59	59	59			14	131	59	137	59	59
	16	59	59	59	59	59	59	59			16	59	59	65.1	59	59	59	59			16	96	59	59	59	59
	18	59	59	59	59	59	59	59			18	59	59	59	59	59	59	59			18	59	59	59	59	59
	20	59	59	59	59	59	59	59			20	59	59	59	59	59	59	59			20	59	59	59	61.3	59
	22	59	59	59	59	59	59	59			22	59	59	59	59	59	59	59			22	59	59	59	59	59
	24	59	59	59	59	59	59	59			24	59	59	59	59	59	59	59			24	59	59	59	59	59
	26	59	59	59	59	59	59	59			26	59	59	59	59	59	59	59			26	59	59	59	66.8	59
	28	59	59	59	59	59	59	59			28										28	59	59	59	69.2	59
																						59	59	59	59	59
	30	59	59	59	59	59	59	59			30										30	59	59	59	59	59
	32	59	59	59	59	59	59	59			32	59	59	59	59	59	59	59			32	59	59	59	59	59
	34	59	59	59	59	59	59	59			34	59	59	59	59	59	59	59			34	59	59	59	59	59
	37	59	59	59	59	59	59	59			37	59	59	59	59	59	59	59			37	59	59	59	59	59
	39	59	59	59	59	59	59	59			39	59	59	59	59	59	59	59			39	59	59	59	59	59
	41	59	59	59	59	59	59	59			41	59	59	59	59	59	59	59			41	59	59	59	59	59
	43	59	59	59	59	59	59	59			43										43	59	59	59	59	59
	44	59	59	59	59	59	59	59			44	59	59	59	59	59	59	59			44	59	59	59	59	59
	48	59	59	59	59	59	59	59			48	59	59	59	59	59	59	59			48	59	59	59	59	59
	50	59	59	59	59	59	59	59			50	59	59	59	59	59	59	59			50	59	59	59	59	59
	51	59	59	59	59	59	59	59			51	59	59	59	59	82.9	77500	272000			51	626000	59	2050	925	999
	52	3040	4030000	1050	50400	59	200	3070			52	59	137000	760000	59	84900	7130000	1920000			52	5670000	59	6680000	1100000	5130
	53	576000	680000	235000	421000	865000	208000	79700			53	5400	61400	293000	59	181000	1700000	484000			53	1870000	59	2330000	16400000	2940000
	54	975000	106000	4470000	115000	3820000	1120000	13700			54	9790	760000	499000	28400000	45600	1280000	142000			54	596000	16400	651000	2870000	196000
	55	337000	49500	117000	117000	1840000	684000	557000			55	13400	69400	11000	12900000	81400	1420000	208000			55	173000	581000	637000	800000	686000
	56	289100	56455	86053	45256	589000	122000	170000			56	1870	29300	1670	3740000	40200	1540000	78200			56	127000	2970000	649000	849000	97200
	57	282000	29200	17900	23800	750000	58400	279000			57	723	12500	3870	18600	20300	7360000	158000			57	35300	286000	687000	1190000	50900
	58	310000	25500	18000	25300	542000	39800	168000			58	407	17000	1210	1130000	18600	11500000	260000			58	14900	119000	2100000	6710000	25700
	60	651000	18800	4960	28000	523000	49600	137000			60	164	4580	352	671000	26200	6320000	386000			60	23900	112000	4950000	7050000	14300
	62	1320000	13300	1120	40000	922000	150000	1000000			62	318	9180	4140	437000	62800	13900000	287000			62	24000	109000	2750000	14000000	14400
	64	587000	10600	985	29700	1960000	278000	534000			64	1780	23500	80100	370000	24200		328000			64	26400	116000	10300000	35700000	14000
	66	1140000	11900	2270	37100	2570000	551000	2190000			66	2370	31000	358000	391000	33500		488000			66	20400	120000	13800000	59700000	15800
	68	1230000	15200	1030	28100	9390000	1790000	1060000			68	1480	38800	158000	583000	50200		194000			68	10400	34100	12800000	69300000	6160
	70	1140000	14100	1230	41700	10300000	2210000	989000			70	1160	42900	259000	253000	13600		194000			70	9010	34200	9340000	109000000	6680
											Data points represent plasma viral load measured in RNA copies/mL
											*RNs22 had to be euthanized prior to study end point due to health reasons unrelated to intervention

## Sheet: Fig 2B_Peak viral loads
		ART only	ART + SIV RhmAbs	ART + SIV RhmAbs + N-803
		6.25042	6.85003	7.53148
		6.95472	6.70842	4.61595
		7.27184	6.33646	7.64147
		7.0086	8.79588	7.96426
		7.02938	7.41162	7.87274
		7.40993	6.3927
		4.26245	6.7574
		Data points represent log plasma viral load with no units

## Sheet: Fig 2C_Mean time to suppression
		ART only	ART + SIV RhmAbs	ART + SIV RhmAbs + N-803
		10	3	18
		10	5	3
		5	10	16
		3	2	14
		8	5	7
		7	14
		2	8
		Data points represent mean time to suppression in days

## Sheet: Fig 4A-C
A	ART + SIV RhmAbs + N-803: %NKG2A+Ki67+			B	ART + SIV RhmAbs + N-803: CD8+Ki67+			C	ART + SIV RhmAbs + N-803: CD4+Ki67+
	Day 0	Day 4			Day 0	Day 4			Day 0	Day 4
	21	92.2			16.5	60.1			11.1	22
	36.4	90.5			11.3	79.6			4.81	26.5
	47.7	92.9			12.7	88.8			12.3	33.8
	24.4	92.7			26.7	93.1			12.1	38.2
	11.5	95.6			11.2	70.5			16	26.7
	Data points represent Frequency of expression of markers in percentages

## Sheet: Fig 4D-C
	%NKG2A+Ki67+
D	ART Only	ART + SIV RhmAbs Group	ART + SIV RhmAbs +N-803		ART Only	ART + SIV RhmAbs Group	ART + SIV RhmAbs +N-803		ART Only	ART + SIV RhmAbs Group	ART + SIV RhmAbs +N-803
	50	45.9	21		59.6	67.9	92.2		48.2	57	62
	25	52.3	36.4		76.5	55.1	90.5		74.3	73.7	71.8
	30.3	42.8	47.7		72.3	36.8	92.9		21.7	54.5	74.2
	41.4	20	24.4		50.5	67.6	92.7		66.5	15.4	47.9
	23.63	41.4	11.5		47	51.6	95.6		35.8	51.7
	29.2				81.1					63.5
	17.3
	%CD8+Ki67+
E	ART Only	ART + SIV RhmAbs Group	ART + SIV RhmAbs +N-803		ART Only	ART + SIV RhmAbs Group	ART + SIV RhmAbs +N-803		ART Only	ART + SIV RhmAbs Group	ART + SIV RhmAbs +N-803
	17.5	45.9	16.5		20.6	12.7	60.1		25.1	11.9	16.4
	25.1	18.7	11.3		24.5	41.1	79.6		23.5	35.7	43.6
	11.3	13.9	12.7		10.6	18.2	88.8		6.18	15.5	25
	29.1	3.1	26.7		17.5	16.6	93.1		16.9	16.1	17.4
	8.46	16.2	11.2		11.9	21.1	70.5		9.12	23.8
	14.3				18.9					14.4
	30.1
	%CD4+Ki67+
F	ART Only	ART + SIV RhmAbs Group	ART + SIV RhmAbs +N-803		ART Only	ART + SIV RhmAbs Group	ART + SIV RhmAbs +N-803		ART Only	ART + SIV RhmAbs Group	ART + SIV RhmAbs +N-803
	17.5	24.1	11.1		29.8	14	22		17.9	9.42	31.4
	11.9	27.7	4.81		27.2	29	26.5		18.2	19.8	34.2
	12.5	16.7	12.3		28.3	25.3	33.8		11.9	16.1	6.59
	22.6	13.9	12.1		22	20.1	38.2		12.9	23	10.8
	13.6	5.34	16		18.4	20.8	26.7		14.1	13.6
	8.82				11.5					14.4
	4.89
Data points represent Frequency of expression of markers in percentages

## Sheet: Fig 5A-C
D	Week 0				Week 8 post infection				Week 16 post infection				Week 26 post infection				Week 48 post infection
	ART Only	ART + SIV RhmAbs Group	ART + SIV RhmAbs +N-803		ART Only	ART + SIV RhmAbs Group	ART + SIV RhmAbs +N-803		ART Only	ART + SIV RhmAbs Group	ART + SIV RhmAbs +N-803		ART Only	ART + SIV RhmAbs Group	ART + SIV RhmAbs +N-803		ART Only	ART + SIV RhmAbs Group	ART + SIV RhmAbs +N-803
		8730	15500		1480	4430	1590		826	135	192		1	183	135		128	72.7	159
	15300	242000	64.7		1	2140	151		1	258	1		422		1		55.3	44.9	1
	48300	103000	64000		3480	2310	1340		1390	137	4.53		1170	1	480		158	116	1
	8090	829	11400		1530	1	3010		956	1	1		590	1	459		55.8	1	1
	15300	36900	51900		1	933	1210		223	258	325		65.2	49.6	416		1		362
	1	7390			240	1190			56.1	82.6			270	1			1	1
		18600			43.1	595			1	382			1	28.3			1	48.5
E	Week 0				Week 8 post infection				Week 16 post infection				Week 26 post infection				Week 48 post infection
	ART Only	ART + SIV RhmAbs Group	ART + SIV RhmAbs +N-803		ART Only	ART + SIV RhmAbs Group	ART + SIV RhmAbs +N-803		ART Only	ART + SIV RhmAbs Group	ART + SIV RhmAbs +N-803		ART Only	ART + SIV RhmAbs Group	ART + SIV RhmAbs +N-803		ART Only	ART + SIV RhmAbs Group	ART + SIV RhmAbs +N-803
	7670	12200	20700		2610	3180	2880		1100	633	1040		1	478	445		1	1	117
	93400	120000	364		1	4130	1		814	439	807			1	1		1	1	1
	56600	97800	290000		1	1500	1180		1	991	1		484	417	512			10.2	64.7
	37800	178	58900		2310	1	4920		1	1	778		667	232	396			1
	31.2	71900	1010000		1110		5070		382	519	474		241	387	1280		28.1	1	46.3
		15000			2030	641			1480	517			503	50.1			149	1
		11700			1	573			1	121			1	1.9				69.7
F									Week 16 post infection				Week 26 post infection
									ART Only	ART + SIV RhmAbs Group	ART + SIV RhmAbs +N-803		ART Only	ART + SIV RhmAbs Group	ART + SIV RhmAbs +N-803
									2.08	18.1	4.34		26.5	11.2	1
									21.7	3.6	1		1	1	1
									35.5	3.8	444		19.4	2.11	1
									25.3	1	3630		11.5	1	1
									4.3	6.41	2.91		7.72	1	1
									12.9	5.26			6.69	4.19
									1	8.3			1	134
	Data points represent SIVgag DNA copies/106 CD4+ T cells

## Sheet: Fig 5D-F
	Week 48				Week 48				Week 48
	ART Only	ART + SIV RhmAbs Group	ART + SIV RhmAbs +N-803		ART Only	ART + SIV RhmAbs Group	ART + SIV RhmAbs +N-803		ART Only	ART + SIV RhmAbs Group	ART + SIV RhmAbs +N-803
	6.69	112.31	14.5		1	51.01	10.81		13.24	2.73	47.81
	17.49	22.15	22.75		4.05	1	5.21		1	1	15.94
	7.81	1	43.3		7.56	1	1		37.3	1	31.27
	17.56	9.7	1		24.7	2.38	4.06		29.29	15	26.15
	1	16.61			1	5.69	1		1	1	1
		25.99			1	21.83			56.3	38.51
		61.41			1	5.87			61.09	50.88
	Data points represent intact proviral DNA copies/106 CD4+ T cells

## Sheet: Fig 6A-C
			Plasma viral load: ART Only Group										Plasma viral load: ART + SIV RhmAbs Group										Plasma viral load: ART + SIV RhmAbs Group + N-803
		Weeks Post Infection	RQl22	RDm22	RWl22	RBm22	RAn22	RGn22	RKr22			Weeks Post Infection	RUm22	RKn22	RYn22	RIn22	RFo22	*RNs22	RCt22			Weeks Post Infection	RTo22	RZo22	REp22	RLq22	RNq22
		0	59	59	59	59	59	59	59			0	59	59	59	59	59	59	59			0	59	59	59	59	59
		0.57	97300	87800	59	9760000	327000	11500000	164			0.57	290000	13900	205000	59	620	2660	1400			0.57	98700	8530	83500	655000	2000
		1	10600000	9010000	18700000	10200000	8020000	25700000	18300			1	7080000	226000	79.5	625000000	25800000	2080000	1740000			1	34000000	41300	43800000	92100000	74600000
		1.79	1780000	586000	1080000	126000	10700000	227000	2010			1.79	11400	5110000	2170000	238000	13600	2470000	5720000			1.79	2590000	11800	3720000	10300000	984000
		2	558000	237000	18600	4270	456000	20500	59			2	2050	193000	117000	59	973	79000	133000			2	870000	827	398000	170000	41900
		3	2050	724	1470	59	4630	459	59			3	59	4690	25400	59	308	1230	398			3	25700	59	33500	10600	2850
		5	250	59	59	59	624	289	59			5	59	59	13800	59	59	1080	247			5	59	59	3060	489	320
		7	59	59	59	96.6	78.1	59	59			7	59	59	4130	59	59	556	114			7	461	59	541	336	59
		8	61.7	228	59	59	59	59	59			8	59	59	777	59	59	176	59			8	290	59	340	465	59
		10	59	59	59	59	59	59	59			10	709	59	59	59	59	91.7	59			10	396	59	275	564	59
		12	59	79.1	59	59	59	59	59			12	59	59	426	59	59	187	59			12	213	59	429	89.3	59
		14	59	59	59	59	59	59	59			14	59	59	59	59	59	59	59			14	131	59	137	59	59
		16	59	59	59	59	59	59	59			16	59	59	65.1	59	59	59	59			16	96	59	59	59	59
		18	59	59	59	59	59	59	59			18	59	59	59	59	59	59	59			18	59	59	59	59	59
		20	59	59	59	59	59	59	59			20	59	59	59	59	59	59	59			20	59	59	59	61.3	59
		22	59	59	59	59	59	59	59			22	59	59	59	59	59	59	59			22	59	59	59	59	59
		24	59	59	59	59	59	59	59			24	59	59	59	59	59	59	59			24	59	59	59	59	59
		26	59	59	59	59	59	59	59			26	59	59	59	59	59	59	59			26	59	59	59	66.8	59
		28	59	59	59	59	59	59	59			28										28	59	59	59	69.2	59
																							59	59	59	59	59
		30	59	59	59	59	59	59	59			30										30	59	59	59	59	59
		32	59	59	59	59	59	59	59			32	59	59	59	59	59	59	59			32	59	59	59	59	59
		34	59	59	59	59	59	59	59			34	59	59	59	59	59	59	59			34	59	59	59	59	59
		37	59	59	59	59	59	59	59			37	59	59	59	59	59	59	59			37	59	59	59	59	59
		39	59	59	59	59	59	59	59			39	59	59	59	59	59	59	59			39	59	59	59	59	59
		41	59	59	59	59	59	59	59			41	59	59	59	59	59	59	59			41	59	59	59	59	59
		43	59	59	59	59	59	59	59			43										43	59	59	59	59	59
		44	59	59	59	59	59	59	59			44	59	59	59	59	59	59	59			44	59	59	59	59	59
		48	59	59	59	59	59	59	59			48	59	59	59	59	59	59	59			48	59	59	59	59	59
		50	59	59	59	59	59	59	59			50	59	59	59	59	59	59	59			50	59	59	59	59	59
		51	59	59	59	59	59	59	59			51	59	59	59	59	82.9	77500	272000			51	626000	59	2050	925	999
		52	3040	4030000	1050	50400	59	200	3070			52	59	137000	760000	59	84900	7130000	1920000			52	5670000	59	6680000	1100000	5130
		53	576000	680000	235000	421000	865000	208000	79700			53	5400	61400	293000	59	181000	1700000	484000			53	1870000	59	2330000	16400000	2940000
		54	975000	106000	4470000	115000	3820000	1120000	13700			54	9790	760000	499000	28400000	45600	1280000	142000			54	596000	16400	651000	2870000	196000
		55	337000	49500	117000	117000	1840000	684000	557000			55	13400	69400	11000	12900000	81400	1420000	208000			55	173000	581000	637000	800000	686000
		56	289100	56455	86053	45256	589000	122000	170000			56	1870	29300	1670	3740000	40200	1540000	78200			56	127000	2970000	649000	849000	97200
		57	282000	29200	17900	23800	750000	58400	279000			57	723	12500	3870	18600	20300	7360000	158000			57	35300	286000	687000	1190000	50900
		58	310000	25500	18000	25300	542000	39800	168000			58	407	17000	1210	1130000	18600	11500000	260000			58	14900	119000	2100000	6710000	25700
		60	651000	18800	4960	28000	523000	49600	137000			60	164	4580	352	671000	26200	6320000	386000			60	23900	112000	4950000	7050000	14300
		62	1320000	13300	1120	40000	922000	150000	1000000			62	318	9180	4140	437000	62800	13900000	287000			62	24000	109000	2750000	14000000	14400
		64	587000	10600	985	29700	1960000	278000	534000			64	1780	23500	80100	370000	24200		328000			64	26400	116000	10300000	35700000	14000
		66	1140000	11900	2270	37100	2570000	551000	2190000			66	2370	31000	358000	391000	33500		488000			66	20400	120000	13800000	59700000	15800
		68	1230000	15200	1030	28100	9390000	1790000	1060000			68	1480	38800	158000	583000	50200		194000			68	10400	34100	12800000	69300000	6160
		70	1140000	14100	1230	41700	10300000	2210000	989000			70	1160	42900	259000	253000	13600		194000			70	9010	34200	9340000	109000000	6680
												Data points represent plasma viral load RNA copies copies/mL
												*RNs22 had to be euthanized prior to study end point due to health reasons unrelated to intervention

[truncated: 1 more sheets: Fig 6D-E]
